# Supplementary material for: Impact of Static-Oriented Electric Fields on the Kinetics of Some Representative Suzuki–Miyaura and Metal-Cluster Mediated Reactions
Source: Molecules. 2023 Aug 21;28(16):6169. doi: 10.3390/molecules28166169 (PMC10459314; doi:10.3390/molecules28166169)
Supplement: Supplementary file 1 [file molecules-28-06169-s001.zip]

Archive with 1 entries (1 files):
- molecules-2465849-supplementary.pdf
